# Supplementary material for: Gene4HL: An Integrated Genetic Database for Hearing Loss
Source: Front Genet. 2021 Oct 18;12:773009. doi: 10.3389/fgene.2021.773009 (PMC8558372; doi:10.3389/fgene.2021.773009)
Supplement: Supplementary file 1 [file Table3.XLSX]

## Sheet: 156 HL-causing Genes
Gene Symbol
ACTG1
ADCY1
ADGRV1
AIFM1
BDP1
BSND
CABP2
CCDC50
CD164
CDC14A
CDH23
CEACAM16
CHD7
CIB2
CLDN14
CLDN9
CLIC5
CLPP
CLRN1
CLRN2
COCH
COL11A1
COL11A2
COL2A1
COL4A3
COL4A4
COL4A5
COL4A6
COL9A1
COL9A2
CRYM
DCDC2
DIAPH1
DIAPH3
DMXL2
EDN3
EDNRB
ELMOD3
EPS8
EPS8L2
ERAL1
ESPN
ESRP1
ESRRB
EYA1
EYA4
FOXI1
GAB1
GIPC3
GJB2
GJB3
GJB6
GPSM2
GRAP
GRHL2
GRXCR1
GRXCR2
GSDME
HARS
HARS2
HGF
HOMER2
HSD17B4
IFNLR1
ILDR1
KARS
KCNE1
KCNJ10
KCNQ4
KITLG
KNCQ1
LARS2
LHFPL5
LMX1A
LOXHD1
LRTOMT
MAP1B
MARVELD2
MCM2
MET
METTL13
MIRN96
MITF
MPZL2
MSRB3
MYH14
MYH9
MYO15A
MYO3A
MYO6
MYO7A
NARS2
NDP
NLRP3
OSBPL2
OTOA
OTOF
OTOG
OTOGL
P2RX2
PAX3
PCDH15
PDE1C
PDZD7
PJVK
PLS1
PNPT1
POLR1C
POLR1D
POU3F4
POU4F3
PPIP5K2
PRPS1
PTPRQ
RDX
REST
RIPOR2
ROR1
S1PR2
SCD5
SEMA3E
SERPINB6
SIX1
SIX5
SLC12A2
SLC17A8
SLC22A4
SLC26A4
SLC26A5
SMAC
SMPX
SNAI2
SOX10
SPNS2
STRC
SYNE4
TBC1D24
TCOF1
TECTA
TJP2
TMC1
TMEM132E
TMIE
TMPRSS3
TNC
TPRN
TRIOBP
TRRAP
TSPEAR
TWNK
USH1C
USH1G
USH2A
WBP2
WFS1
WHRN
