# Supplementary material for: Gene4HL: An Integrated Genetic Database for Hearing Loss
Source: Front Genet. 2021 Oct 18;12:773009. doi: 10.3389/fgene.2021.773009 (PMC8558372; doi:10.3389/fgene.2021.773009)
Supplement: Supplementary file 6 [file Table4.XLSX]

## Sheet: Table S3
Symbol	Module	E16Cp	P0Cp	P4Cp	P7Cp	E16Up	P0Up	P4Up	P7Up	E16Cn	P0Cn	P4Cn	P7Cn	E16Un	P0Un	P4Un	P7Un
SLC12A2	0	20819	23161.2	14028.3	7940.76	22932.4	22304.4	16184.5	12209.1	11566.3	16852.7	15314.5	20886.4	15490.8	20619.5	15234.8	23014.9
CRYM	0	476.778	676.098	70.5467	155.541	156.634	468.393	217.983	492.009	3829.17	2144.4	979.048	576.495	747.154	148.428	27.9678	9.88826
SIX1	0	26047.2	23316.5	18204.3	18024.9	21110.8	24621.6	18973.5	16218.1	6948.99	6298.42	4011.48	6931.25	4766.17	4174.04	2224.71	2040.28
ATP6V1B1	0	9.36388	28.749	14.5959	0	17.4038	12.3913	2.98607	0	22.3313	392.341	41.6342	45.726	19.6699	129.373	7.62759	0
NOG	0	7.80323	10.2439	1.62176	60.2813	63.814	37.174	5.97214	34.7885	63.0532	38.9346	31.333	158.015	31.7745	31.0897	10.1701	3.29609
COL4A3	0	5.46226	340.032	30.0026	50.6065	226.25	3340.7	74.6517	8.28298	3.94083	3324.42	10.3012	134.284	5.44705	2474.14	7.62759	65.9218
MYO1A	0	0	0.330449	0	0	11.6025	0	0	0	0	0	0	0	0.302614	0	2.54253	0
NEUROG1	0	7.02291	0	0.810882	0	5.80127	2.47827	2.98607	0	0	0	0	0	0	0	0	0
DSPP	0	0	1.3218	0.810882	0	34.8076	14.8696	26.8746	0	0	8.98491	0.858437	1.15762	0	5.01447	0	0.824022
EYA1	0	3095.54	5128.57	1917.74	1478.75	7686.68	6287.36	3852.03	3348.81	1370.75	2321.1	955.87	1090.19	1315.77	1864.38	605.122	571.047
TBL1X	0	73.3504	74.0205	81.8991	104.934	17.4038	34.6957	65.6935	62.1223	131.361	68.8843	123.186	37.3332	97.4417	59.1707	127.126	9.88826
EFTUD2	0	85.8356	125.24	165.42	90.0499	736.761	74.348	95.5542	66.2638	122.822	50.9145	55.3692	79.8758	123.769	61.1765	129.669	64.2737
EYA4	0	287.939	1166.81	737.902	663.095	3457.56	879.785	868.946	734.7	293.591	164.723	180.701	162.646	138.597	90.2604	12.7126	52.7374
CHD4	0	2160.72	4632.89	2238.84	2416.46	2726.6	5345.62	3275.72	2296.87	1936.26	6106.74	1461.49	1947.98	2262.95	3788.93	1911.98	1922.44
BDP1	0	4050.66	5435.88	2552.66	2209.57	5209.54	3987.53	5228.61	4964.82	3149.38	2656.54	2542.69	2943.25	2727.46	3551.24	1652.64	2809.09
LMX1A	0	282.477	209.835	115.145	21.5822	133.429	57.0001	47.7771	28.1621	843.337	77.8692	66.9581	135.731	1632	559.614	394.092	162.332
RMND1	0	0	0.991347	2.43265	0	11.6025	0	2.98607	0.828298	0.656804	0	1.28766	0	0.605228	2.00579	0	0
FAM136A	0	149.042	170.842	98.9276	78.1425	203.044	418.827	89.5821	96.0826	227.254	302.492	152.373	67.7208	239.67	217.628	155.094	74.986
HARS2	0	97.5404	117.64	113.523	65.4908	185.641	66.9132	89.5821	65.4355	152.379	98.834	176.409	138.625	141.926	130.376	25.4253	67.5698
MYH14	0	33.5539	94.8388	39.7332	49.1181	777.37	215.609	119.443	19.8791	9.85206	50.9145	21.8902	12.4444	9.68365	34.0984	58.4782	130.195
ERCC8	0	319.933	166.546	149.202	180.1	116.025	111.522	86.596	42.2432	224.627	116.804	124.044	153.674	223.934	139.402	86.446	51.9134
OPA1	0	146.701	44.6106	64.0597	77.3982	52.2114	32.2175	71.6657	30.647	80.1301	38.9346	69.9626	32.124	59.3124	49.1418	106.786	31.3128
SOST	0	0	0.660898	0	0.744214	17.4038	2.47827	0	0	0	2.99497	0.858437	1.73643	0.605228	0	0	0.824022
ANKRD11	0	79.593	131.849	114.334	84.0962	3944.86	138.783	83.61	79.5166	197.698	188.683	230.061	210.687	190.647	121.35	142.382	148.324
CEP78	0	83.4946	84.5949	60.8161	17.1169	2245.09	9.91307	17.9164	26.5055	55.1716	35.9396	37.342	19.6795	88.0607	29.0839	27.9678	20.6006
KCNQ4	0	0	0.330449	1.62176	0	5.80127	0	2.98607	0	0	0	0.429219	2.02583	0.605228	4.01157	2.54253	0
ALMS1	0	103.003	91.8648	70.5467	9.67478	110.224	175.957	74.6517	80.3449	145.154	113.809	78.547	48.3306	71.1143	88.2546	40.6805	37.081
KARS	0	320.713	145.067	228.669	353.502	110.224	74.348	170.206	460.534	389.485	92.8441	220.618	261.043	527.759	124.359	307.646	220.014
ALG11	0	38.2358	13.5484	43.7876	2.97686	46.4102	12.3913	95.5542	23.1923	50.5739	53.9094	41.205	25.4676	15.1307	28.081	45.7655	40.3771
BSND	0	0	0.991347	0	0	0	7.4348	2.98607	4.14149	0	2.99497	0.858437	0.57881	16.0385	2.00579	0	0
GRHL2	0	1214.18	430.575	403.008	190.519	2883.23	418.827	429.994	572.354	1104.09	74.8742	284.143	792.97	2091.67	1231.55	577.154	397.179
RSPO1	0	1.56065	19.4965	1.62176	1.48843	11.6025	213.131	11.9443	4.96979	0	125.789	5.57984	30.6769	2.42091	102.295	0	2.47207
RP1L1	0	0	0	0	0.744214	0	2.47827	2.98607	0	0	0	5.15062	0	0	0	0	0
TBC1D24	0	263.749	293.439	127.308	143.633	150.833	203.218	95.5542	141.639	162.887	401.326	311.613	179.72	137.689	199.576	241.54	168.925
CHD7	0	294.182	192.982	130.552	73.6772	133.429	171	232.913	173.114	203.609	116.804	127.907	88.2685	170.372	72.2083	109.329	126.899
CEACAM16	0	1.56065	0.660898	0.810882	3.72107	17.4038	4.95653	11.9443	3.31319	0.656804	2.99497	0.429219	0.289405	0	1.00289	0	0.824022
ACTG1	0	45524.1	26240.9	29848.6	25727.5	38503	19781.5	28496.1	21461.2	25477.4	11216.2	15125.7	24321.6	19524.7	13468.9	28603.5	14338
ACVR1	0	397.185	420.331	247.319	164.471	1113.84	1263.92	1113.8	436.513	664.029	1120.12	677.736	1115.66	523.522	944.725	424.602	463.924
GJB4	0	0	0.330449	2.43265	0	0	2.47827	2.98607	0	0	0	20.1733	0.289405	1.51307	0	0	0.824022
PAX2	0	0	0	0	0	5.80127	2.47827	0	0	0	0	0	0	0.302614	0	0	0
PAX3	0	14.8261	3.63494	6.48705	7.44214	17.4038	2.47827	14.9303	5.79808	143.84	5.98994	21.8902	11.8656	197.002	11.0318	53.3931	29.6648
POU3F4	1	2.34097	0	1.62176	0	17.4038	0	0	0	101.805	41.9296	102.154	89.4261	115.599	21.0608	94.0736	47.7933
NDP	1	24.9703	22.4705	4.05441	3.72107	5.80127	12.3913	2.98607	21.5357	80.1301	44.9245	123.615	136.889	40.8529	73.2112	35.5954	206.006
EDNRB	1	3910.98	3390.41	5478.32	1928.26	1055.83	510.523	1182.48	3217.11	15809.3	55646.5	53738.2	18614.5	17345.8	98343.7	95370.3	55250.7
MITF	1	60.8652	124.91	83.5208	64.0024	139.231	47.0871	47.7771	19.0509	434.148	458.23	294.015	372.754	700.854	410.183	602.58	655.098
COL4A4	1	2.34097	12.5571	38.9223	32.0012	5.80127	0	17.9164	4.14149	3.94083	14.9748	9.01359	80.744	23.6039	55.1591	20.3402	168.101
MAN2B1	1	9.36388	18.5051	32.4353	42.4202	34.8076	7.4348	14.9303	5.79808	22.3313	8.98491	66.9581	58.1704	28.4457	21.0608	106.786	113.715
GJB6	1	12.4852	39.6539	51.8964	101.213	46.4102	151.174	149.303	234.408	15.1065	110.814	222.764	421.084	75.9561	882.546	1141.6	3429.58
MYH9	1	1324.99	5852.25	2431.02	1733.27	2053.65	2394.01	1086.93	718.963	2610.8	12716.6	2995.09	3209.5	2888.75	9676.91	6112.24	5320.71
CREBBP	1	273.893	133.171	144.337	98.2362	145.032	126.392	149.303	235.237	356.645	206.653	326.635	269.147	352.243	175.506	467.825	181.285
KCNJ10	1	10.9245	49.5673	175.15	96.7478	23.2051	44.6088	29.8607	279.136	28.8994	218.633	623.226	487.358	65.6673	606.75	1848.42	992.947
POLG	1	27.3113	34.3667	42.1659	37.2107	5.80127	17.3479	17.9164	17.3943	38.7514	26.9547	64.812	42.8319	40.8529	44.1273	76.2759	84.0503
COCH	1	22.6294	12.5571	25.9482	132.47	17.4038	34.6957	11.9443	16.566	243.018	1677.18	881.615	4740.45	2281.71	11402.9	4322.3	10267.3
NDRG1	1	146.701	14.5397	35.6788	17.8611	23.2051	0	0	33.1319	32.1834	149.748	564.423	569.26	34.8006	229.663	2270.48	1260.75
MSL3	1	394.063	319.874	150.824	143.633	545.319	493.175	173.192	284.934	568.792	497.165	437.374	524.112	579.506	1617.67	462.74	504.302
SLC26A4	1	0.780323	0.991347	0.810882	0	11.6025	34.6957	56.7353	20.7074	16.4201	2.99497	4.72141	9.26096	9.07842	244.706	183.062	41.2011
ESRRB	1	1.56065	14.5397	8.9197	0.744214	17.4038	9.91307	8.95821	1.6566	2.62722	2.99497	7.72594	26.0464	129.216	50.1447	76.2759	40.3771
BTD	1	78.0323	26.7664	43.7876	41.676	23.2051	12.3913	26.8746	61.294	44.0059	5.98994	57.5153	82.4804	40.8529	55.1591	127.126	138.436
TXNL4A	1	618.796	1151.94	561.13	721.888	835.383	1080.52	489.715	286.591	540.55	841.586	712.074	1174.69	668.475	790.28	841.577	1007.78
CD164	1	2751.42	1186.97	887.105	470.343	2958.65	1724.87	1251.16	1732.8	3985.49	3378.33	3134.58	3698.6	3425.59	4759.73	3930.75	4903.76
PNPLA2	1	22.6294	13.218	8.10882	23.0706	5.80127	9.91307	14.9303	16.566	14.4497	20.9648	76.4009	21.416	17.8542	19.055	81.3609	158.212
DNAJC19	1	163.868	120.283	112.713	101.957	133.429	52.0436	53.7493	132.528	150.408	77.8692	116.747	63.6691	144.952	178.515	114.414	182.109
ABHD12	1	64.7668	105.083	163.798	239.637	34.8076	74.348	80.6239	198.791	82.7573	77.8692	197.011	220.816	103.797	151.437	500.878	481.229
ZBTB20	1	64.7668	175.799	72.1685	72.933	87.0191	91.6959	155.276	146.609	28.2426	158.733	199.157	360.02	33.8928	175.506	134.754	202.709
SLC4A11	1	0	0.991347	0	0	0	0	0	0	2.62722	0	2.14609	4.34107	0	2.00579	7.62759	7.4162
GJC3	1	117.048	129.205	287.863	134.703	69.6153	9447.16	44.791	92.7694	378.319	5612.57	7580	3137.15	254.196	13388.6	28908.6	11940.1
FRAS1	1	163.088	51.8805	52.7073	16.3727	342.275	218.088	301.593	243.52	429.55	524.12	196.582	421.663	399.148	518.496	259.338	341.145
SH3TC2	1	0	1.65224	0.810882	0	11.6025	0	2.98607	3.31319	11.1657	59.8994	40.3466	21.416	27.8405	55.1591	124.584	127.723
XYLT2	1	18.7278	17.8442	4.86529	6.69793	17.4038	17.3479	2.98607	9.11128	50.5739	17.9698	35.6252	45.726	33.8928	18.0521	43.223	99.7067
NLRP3	1	0.780323	0.330449	0	0	5.80127	0	2.98607	0	3.94083	5.98994	2.14609	3.18345	3.93398	17.0492	7.62759	5.76815
ABL1	1	237.999	59.1503	42.1659	32.7454	87.0191	61.9567	38.8189	39.7583	223.313	305.487	275.129	185.798	278.405	248.717	315.274	234.022
COL11A1	1	653.131	426.279	900.079	387.735	580.127	399.001	373.259	526.797	2308.01	4618.24	3636.77	8167.01	2371.59	3951.4	2184.03	4051.72
COL11A2	1	0	8.26122	14.5959	32.7454	11.6025	0	11.9443	19.0509	7.88165	32.9447	184.993	228.341	3.93398	70.2025	147.467	208.478
COL2A1	1	377.676	394.556	1273.08	826.077	266.858	89.2176	74.6517	121.76	3077.13	4977.64	12837.9	18814.2	3153.24	3928.33	10274.4	17963.7
COL4A5	1	166.989	122.597	247.319	120.563	417.692	27.2609	38.8189	51.3545	1336.6	670.873	609.92	1730.93	1254.64	2183.3	833.95	2071.59
COL1A1	1	2.34097	21.4792	12.1632	5.2095	17.4038	84.2611	2.98607	0	97.8638	143.759	205.596	98.1083	87.4555	372.073	1482.29	362.57
TCOF1	1	10.1442	3.30449	0.810882	0	5.80127	0	5.97214	2.48489	13.1361	11.9799	7.72594	10.4186	22.3934	4.01157	5.08506	9.88826
EDN3	1	3.90162	0.991347	0	1.48843	5.80127	7.4348	0	0	56.4852	5.98994	47.2141	21.9948	91.0868	53.1533	88.9885	238.966
GJB2	1	1243.05	1241.83	2285.88	1251.77	551.121	178.435	364.301	778.6	2197.67	946.41	2422.94	6607.12	1363.88	5014.47	11792.3	20938.4
GRID2	1	0	0.330449	0	0	0	0	0	0	2.62722	8.98491	28.7577	24.31	2.1183	0	5.08506	0.824022
KCNE1	1	0	0.330449	4.05441	1.48843	11.6025	0	29.8607	0	0.656804	2.99497	2.14609	0.57881	13.9202	3.00868	116.956	2.47207
MET	1	53.8423	9.58302	43.7876	61.7698	197.243	27.2609	26.8746	24.0206	175.367	449.245	777.315	1445.29	400.964	559.614	155.094	501.005
ENPP1	1	0	7.60032	20.272	2.97686	11.6025	0	2.98607	0.828298	15.1065	74.8742	157.523	124.444	16.0385	115.333	106.786	491.941
RDX	1	16917.4	16251.5	8465.61	9347.33	13232.7	9263.76	9406.12	12068.3	17070.3	11156.3	10168.2	15321.1	13405.8	18322.9	11693.1	15837.7
SOX10	1	95.9798	76.9946	57.5726	18.6053	87.0191	64.435	29.8607	48.8696	179.308	685.848	424.926	192.454	320.468	627.811	1118.71	663.338
PRPH2	2	3.12129	70.0552	81.0882	147.354	40.6089	369.262	68.6796	81.1732	0	5.98994	1.71687	0	0.605228	3.00868	0	0.824022
MYO7A	2	73.3504	865.115	1191.19	951.85	330.672	867.394	994.361	1514.96	22.3313	2.99497	27.8992	16.2067	37.2215	3.00868	38.1379	54.3855
PLS1	2	63.9865	110.37	77.8446	59.5371	139.231	294.914	346.384	323.036	24.9586	2.99497	6.43828	6.65631	7.26274	8.02314	35.5954	19.7765
KCNQ1	2	0	3.63494	3.24353	1.48843	0	9.91307	2.98607	9.11128	0.656804	2.99497	0.429219	3.18345	1.51307	6.01736	0	7.4162
PTPRQ	2	175.573	1675.05	3768.17	2382.23	614.935	1885.96	6867.96	6232.11	3.94083	2.99497	2.14609	3.47286	3.02614	4.01157	20.3402	23.8966
OTOG	2	149.822	95.8302	534.371	607.279	394.486	319.696	474.785	1837.99	109.686	14.9748	127.049	120.682	83.2189	312.903	472.911	743.268
SLC52A2	2	103.783	156.302	107.847	186.053	191.442	1105.31	26.8746	200.448	61.0828	539.094	54.94	26.6253	120.743	134.388	111.871	177.165
WFS1	2	190.399	163.903	566.806	556.672	203.044	267.653	612.144	961.654	125.45	86.8541	162.674	237.312	111.059	116.336	302.561	224.958
RS1	2	12.4852	9.58302	19.4612	41.676	17.4038	17.3479	14.9303	39.7583	11.8225	5.98994	3.00453	14.7597	9.07842	4.01157	17.7977	39.5531
USH2A	2	33.5539	100.456	69.7358	84.8404	121.827	121.435	167.22	101.052	1.31361	5.98994	1.71687	0.868215	1.51307	9.02604	0	0
KCNH2	2	43.6981	23.1314	188.935	117.586	11.6025	81.7828	134.373	155.72	2.62722	0	35.6252	2.02583	1.21046	19.055	38.1379	1.64804
TRIOBP	2	166.209	447.758	1108.48	1160.23	133.429	287.479	1361.65	889.592	120.195	50.9145	185.852	303.007	139.808	49.1418	251.71	210.126
CABP2	2	3.90162	63.1157	279.754	633.326	58.0127	941.742	2487.4	2866.74	0.656804	0	3.00453	1.44702	0.302614	4.01157	0	18.1285
ESPN	2	60.0849	24.4532	162.987	57.3045	87.0191	57.0001	68.6796	154.063	1.97041	11.9799	0.429219	1.15762	1.51307	7.02025	0	1.64804
CDH23	2	0.780323	5.61763	8.9197	14.8843	5.80127	0	11.9443	9.93957	0	0	0.429219	0	0	0	0	1.64804
OTOF	2	21.8491	862.802	1295.79	1375.31	116.025	2569.96	5297.29	2305.98	1.31361	443.255	14.5934	2.89405	0	98.2835	5.08506	5.76815
PCDH15	2	809.976	6126.52	1598.25	1678.2	4936.88	10138.6	4488.06	3154.99	118.882	353.406	36.0544	114.026	24.8144	198.573	25.4253	71.6899
SMPX	2	887.228	30123.7	34730.1	55570.5	6741.08	26170.5	41327.2	65824.8	9.85206	11.9799	53.2231	161.199	3.02614	4.01157	35.5954	209.302
USH1C	2	106.124	78.9773	162.987	421.225	208.846	265.175	558.395	698.255	38.0946	5.98994	39.0589	190.139	81.4032	71.2054	177.977	449.916
GPSM2	2	113.147	557.798	382.736	517.229	243.653	862.437	361.314	328.006	158.29	104.824	163.103	111.421	160.083	162.469	88.9885	112.067
SLC19A2	2	150.602	220.409	185.692	352.757	139.231	517.958	238.886	424.917	208.864	296.502	255.385	330.79	190.042	226.654	261.881	159.036
OTOA	2	85.0552	11.5657	58.3835	58.0487	34.8076	96.6524	194.095	799.307	32.1834	35.9396	234.353	298.377	19.6699	37.107	20.3402	210.95
TMIE	2	31.2129	82.2818	152.446	136.191	40.6089	12.3913	122.429	115.962	1.31361	2.99497	3.43375	4.63048	1.51307	1.00289	12.7126	7.4162
GIPC3	2	0	0	0	0	0	0	0	0.828298	0	0	0	0.289405	0	0	0	0
CDC14A	2	211.468	155.311	839.263	1106.65	986.216	889.698	988.389	1217.6	216.745	251.577	257.531	252.94	230.895	436.258	294.933	357.626
FLNB	2	85.0552	46.2628	136.228	113.121	58.0127	354.392	295.621	273.338	166.171	71.8793	114.172	134.284	185.502	70.2025	226.285	79.1061
USH1G	2	2.34097	8.92212	12.9741	20.0938	23.2051	74.348	20.9025	17.3943	0.656804	0	0	0	0	0	0	0.824022
SLC17A8	2	86.6159	1141.7	1258.49	6124.88	1229.87	19645.2	20690.5	29156.1	45.9763	425.286	343.804	654.345	55.3784	326.943	432.23	505.95
ATP1A3	2	81.1536	465.272	15.4068	2.23264	11.6025	1687.7	89.5821	2.48489	6.56804	326.452	52.3647	12.155	3.32875	51.1475	2.54253	2.47207
FGF3	2	14.0458	10.5744	0	0	34.8076	195.783	2.98607	3.31319	1.31361	59.8994	0	0.289405	0.302614	70.2025	0	0.824022
GJB3	2	0	1.3218	0	0.744214	0	24.7827	14.9303	1.6566	0	14.9748	0.858437	2.31524	0	12.0347	0	0
NEFL	2	361.29	542.597	584.646	575.277	365.48	1102.83	937.626	1098.32	24.9586	5.98994	18.8856	12.4444	4.53921	1.00289	5.08506	9.06424
PRPS1	2	670.298	1068.01	935.758	577.51	597.531	966.524	1122.76	1125.66	742.189	434.271	610.349	728.722	737.471	603.742	935.651	338.673
SCN5A	2	65.5472	2.64359	14.5959	40.1876	40.6089	86.7394	2.98607	60.4657	0	0	0.429219	0.289405	1.51307	0	0	0
PTPN11	2	309.008	581.92	507.612	381.038	359.679	941.742	806.239	613.769	411.816	422.291	409.904	392.433	410.95	424.224	635.632	567.751
POU4F3	3	2.34097	9.91347	28.3809	14.1401	5.80127	14.8696	11.9443	11.5962	0	0	0	0	0	0	0	0
ABCC1	3	104.563	318.553	301.648	115.353	104.423	265.175	116.457	164.831	49.9171	116.804	54.5108	54.6975	31.1693	34.0984	111.871	23.8966
MYO6	3	13780.5	78911.2	71827.9	54736.9	37569	31127	48105.6	46782.3	2807.18	3522.08	5081.95	6485.57	1990.9	3168.14	2323.87	5016.65
LAMA5	3	71.7897	139.119	424.091	352.013	191.442	138.783	14.9303	89.4562	89.3254	32.9447	51.5062	95.5036	118.927	148.428	61.0207	46.1452
POLR1D	3	508.771	1216.71	1496.08	1867.23	487.307	2208.14	910.751	1015.49	541.207	434.271	516.35	602.831	545.311	427.232	584.782	596.592
TECTA	3	348.024	450.071	694.115	594.627	46.4102	190.827	110.485	353.683	323.804	521.125	592.751	394.17	47.2078	367.059	297.476	355.978
TJP2	3	186.497	157.294	572.483	360.944	150.833	96.6524	125.415	124.245	208.207	122.794	234.783	77.2711	283.852	184.532	254.253	64.2737
AIFM1	3	71.7897	230.984	160.555	392.201	174.038	250.305	188.122	312.268	172.74	125.789	167.395	116.63	158.57	84.243	127.126	163.98
ASNS	3	231.756	575.972	623.568	513.508	69.6153	277.566	274.718	197.963	193.757	41.9296	78.9762	83.3486	180.661	58.1678	76.2759	34.6089
CLDN14	3	6.24259	334.084	1086.58	809.705	29.0064	123.913	220.969	292.389	1.31361	11.9799	11.1597	10.1292	2.72353	4.01157	106.786	15.6564
LZTR1	3	85.0552	69.7247	153.257	645.233	116.025	99.1307	113.471	126.73	91.9526	119.799	161.815	100.424	122.256	70.2025	264.423	221.662
LHFPL5	3	159.966	2068.94	3678.16	4546.4	597.531	1457.22	1481.09	1671.51	1.31361	8.98491	3.43375	4.34107	3.32875	5.01447	15.2552	27.1927
SLC52A3	3	1191.55	10657	2844.57	619.186	4182.72	4582.32	3911.75	3116.06	2.62722	35.9396	4.29219	6.0775	34.1954	23.0665	17.7977	59.3296
SLC29A3	3	192.74	284.516	378.682	433.877	98.6216	52.0436	214.997	144.952	165.515	83.8591	166.537	129.653	200.331	78.2257	208.487	217.542
PEX26	3	245.022	496.995	1055.77	1515.96	139.231	198.261	370.273	442.311	267.976	164.723	239.933	352.206	345.283	172.498	264.423	259.567
SUCLG1	3	301.205	410.748	613.027	695.096	168.237	369.262	432.98	431.543	334.313	128.784	206.025	178.852	268.419	173.5	241.54	280.168
CIB2	3	127.973	656.271	2179.65	2562.33	736.761	314.74	636.033	774.458	21.0177	8.98491	18.0272	8.39274	22.6961	7.02025	30.5104	20.6006
SLC26A5	3	2.34097	75.0119	311.379	1073.16	5.80127	0	5.97214	0	0	2.99497	4.29219	0.868215	0.302614	1.00289	0	0
SYNE4	3	11.7048	394.556	364.086	421.225	23.2051	403.958	152.29	278.308	13.1361	80.8642	20.1733	5.7881	28.1431	10.0289	7.62759	22.2486
ILDR1	3	184.156	1208.12	872.509	763.563	533.717	1065.65	495.688	834.096	74.2189	122.794	57.5153	55.8552	50.2339	186.538	27.9678	74.162
TMC1	3	142.799	673.124	9617.06	22683.6	214.647	1013.61	3505.65	6061.48	8.53845	29.9497	40.7758	49.4883	13.0124	34.0984	12.7126	32.9609
STRC	3	5.46226	94.5084	484.096	1198.93	29.0064	128.87	158.262	226.125	0	11.9799	5.15062	3.47286	0	1.00289	0	0.824022
TMPRSS3	3	21.8491	814.887	1993.96	2149.29	498.909	384.131	1164.57	1051.11	5.25443	0	50.2186	52.0929	6.05228	2.00579	12.7126	18.9525
MYO3A	3	0	458.002	230.29	120.563	40.6089	44.6088	194.095	104.366	0	0	0.858437	0	0.605228	1.00289	0	0.824022
ELMOD3	3	20.2884	24.1228	33.2462	57.3045	11.6025	27.2609	17.9164	53.8394	32.1834	5.98994	35.6252	50.6459	29.3536	12.0347	22.8828	57.6815
MARVELD2	3	127.193	285.508	251.373	532.113	150.833	81.7828	71.6657	159.861	61.0828	5.98994	14.5934	28.3617	52.9575	36.1041	48.3081	6.59218
P2RX2	3	1.56065	11.8962	298.404	264.94	11.6025	7.4348	29.8607	74.5468	1.97041	5.98994	14.5934	47.4624	2.42091	13.0376	5.08506	33.7849
WHRN	3	10.1442	56.5068	107.847	38.6991	29.0064	59.4784	44.791	33.9602	9.85206	74.8742	23.1778	26.6253	7.86797	34.0984	0	5.76815
GRXCR1	3	865.378	4735.33	7219.28	2950.81	4670.02	1489.44	3302.59	1871.12	1.31361	0	5.15062	11.2868	1.51307	3.00868	25.4253	28.0168
FGFR3	3	114.708	713.439	804.395	593.883	58.0127	12.3913	44.791	47.213	155.663	47.9195	169.541	150.201	127.703	51.1475	68.6483	73.338
